# Supplementary material for: A Comprehensive Analysis of Neoadjuvant Chemotherapy in Breast Cancer: Adverse Events, Clinical Response Rates, and Surgical and Pathological Outcomes—Bozyaka Experience
Source: Cancers (Basel). 2025 Jan 7;17(2):163. doi: 10.3390/cancers17020163 (PMC11763700; doi:10.3390/cancers17020163)
Supplement: Supplementary file 1 [file cancers-17-00163-s001.zip]

Archive with 1 entries (1 files):
- cancers-3414182-supplementary.pdf
